# Supplementary material for: Influence of Harvesting Stages on Phytonutrients and Antioxidant Properties of Leaves of Five Purple-Fleshed Sweet Potato (Ipomoea batatas) Genotypes
Source: Foods. 2024 May 24;13(11):1640. doi: 10.3390/foods13111640 (PMC11172356; doi:10.3390/foods13111640)
Supplement: Supplementary file 1 [file foods-13-01640-s001.zip]

Archive with 1 entries (1 files):
- foods-2994217-supplementary.pdf
